# Supplementary material for: The Feasibility of Stereotactic Body Proton Beam Therapy for Pancreatic Cancer
Source: Cancers (Basel). 2022 Sep 20;14(19):4556. doi: 10.3390/cancers14194556 (PMC9559584; doi:10.3390/cancers14194556)
Supplement: Supplementary file 1 [file cancers-14-04556-s001.zip]

Archive with 1 entries (1 files):
- cancers-1887510-supplementary.pdf
